# Supplementary material for: Binary Solvent Engineering Modulates the Microstructure of Stretchable Organic Field-Effect Transistors for Highly Sensitive NO2 Sensing
Source: Nanomaterials (Basel). 2025 Jun 13;15(12):922. doi: 10.3390/nano15120922 (PMC12195893; doi:10.3390/nano15120922)
Supplement: Supplementary file 1 [file nanomaterials-15-00922-s001.zip]

Archive with 1 entries (1 files):
- nanomaterials-3666307-supplementary.pdf
